# Supplementary material for: Wolbachia interferes with Zika virus replication by hijacking cholesterol metabolism in mosquito cells
Source: Microbiol Spectr. 2023 Oct 9;11(6):e02180-23. doi: 10.1128/spectrum.02180-23 (PMC10715073; doi:10.1128/spectrum.02180-23)
Supplement: Table S1 — Homology of Ae. albopictus genes of interest to other model systems. [file spectrum.02180-23-s0003.xlsx]

## Sheet: Table S1
Table S1. Homology of Ae. albopictus genes of interest to other model systems
Gene of Interest (Aedes albopictus)	Sequence	Culex pipiens					Drosophila melanogaster					Homo sapiens
		Description	Score	E value	Percent Identity	Accession	Description	Score	E value	Percent Identity	Accession	Description	Score	E value	Percent Identity	Accession
Hydroxymethylglutaryl-CoA Synthase: AALF023323	MSSWPENVGILGLEVIFPSQYVDQTELEVYDGVSAGKYTIGLGQSRMGFCSDREDVNSLCLTVVNNLLERHNIPHSKIGYLEVGTETIVDKSKSVKSVLMQLFKPAGVTNLEGIDTTNACYGGTAALFHAWNWVESSSWDGRLALVVCADIAVYAQGSARPTGGAGAIAMLIGPNAPLVLDRGLRSTFMDHAYDFYKPDLSSEYPVVDGKLSIQCYLGALDNCYQLYRKKYTQQNPDANVNLDVFDAVIFHSPYCKLVQKSLARLGLNDFVLTPENERAAAYPGFEQFQNVKLEETYFDRDVEKAFMTHYAPVFNAKTKKSLHLANQVGNMYTPSVYSGLVSLLVKSDLTELAGKRVGVFSYGSGLASSMYSISITSDVEALGAFKSNLNYVLPLLESR…	Hydroxymethylglutaryl-CoA synthase 1	828	0	83.66	XP_039452043.2	HMG coenzyme A synthase, isoform F	717	0	72.59	NP_001286488.1	Hydroxymethylglutaryl-CoA Synthase 1	587	0	60.73	AAH00297.2
HMGCR: AALF008540	MFLDHVYLQTEASTIDIFPTDNNADYFMYHDIALWLSISTEQIVTYILIIALGVKFVFFDRHNLSDQILLSVANEAAAAAAAAAAAAQKQKQLELSAAAAAERPHPVATFTLAETVPVEEKATQSELCLLPGRGQRAKSMGADDELNLDDLEDELVEREPRPLEMCLKILNDTDDGAIGLTDEEIKMIVRAGNGYCPLYKIETVIGDAERGVKIRRDMIQKEANLPVNAFKHLSYKNYDYSKVMNACCENVLGYVQIPVGYAGPLILDGVRYYVPMATTEGALVASTNRGCKAISTRGVTSFVEDIGMTRAPCIKFPNVLRAAQAKRWMETPENFAVIKKAFDSTSRFARLQELHIAMDGPILYARFRALHPC	3-Hydroxy-3-methylglutaryl-coenzyme A reductase	530	0	84.55	XP_039433134.1	3-Hydroxy-3-methylglutaryl coenzyme A reductase	324	7e-102	48.64	AAA28608.1	HMG-CoA reductase (Complex of the catalytic portion of human HMG-CoA reductase with HMG and CoA)	230	4e-70	54.46	1DQ8_A
PMVK: AALF024095	MSDPVVPRIVLLFSGKRKCGKDFLTERLLQRLTTDKAQIIRISEPIKRSWAEKLGLDLKELLGDGPYKERYRKEMIEWSDQKRAEDYGFFCRQACQGLTKEICVVSDIRRKTDVRFFREQYGARVKTVRIVASEGTRVERGWTFQNGVDDVQSECDLDDVTEWDLLVQNDSGADVDDILARIIALVQ	Phosphomevalonate kinase (probable)	272	4e-93	79.78	XP_039430077.1	Phosphomevalonate kinase	185	8e-59	53.85	NP_609992.1	Phosphomevalonate kinase	178	6e-56	49.4	AAV38779.1
Diphosphomevalonate decarboxylase: AALF005923	MRPDPVVKKRAKASNKCKPQLLEWKVHVKTENNFPTAAGLASSASGYACLVYTLACLYGIENEEISSIARQGSGSACRSLHSGFVQWKKGERPDGTDSVAVQLVPHDFWPEMRIIVLVVNDARKKTSSTGGMSTSVKTSKLLKYRAETCVPQHTTDLVEALNKKDFETFGKITMQDSNQFHAVCLDTYPPCVYMNDVSFAVVNMVHQFNVLKKEVRVAYTFDAGPNACLYLLEKDVPEVLSVVNKVFPNDKLGDPEYIKGIAVDLAELPVADEAFTASGNNLLKYIINTKVGEGPKRID	Diphosphomevalonate decarboxylase-like	511	0	80.48	XP_039436295.1	Mevalonate diphosphate decarboxylase, isoform B	316	7e-106	55.82	NP_001285295.1	Diphosphomevalonate decarboxylase isoform X3	274	2e-89	48.64	XP_011521390.1
Lipase: AALF005092	MTPFQLFIVVSSAVTSTIAEPRIDNEDGSLTTPQIIVKYGYKTETYRRETYDGFVVEMHRITASPISGRFDPSKPPVLLIHGLLGSSADWIMTGPQNGLPYLLSNLGYDVWLGNARGSRYSREHTYLTADMKEYWDFSWHEIGIYDIPTMIDFVLKTTKFEKIHYVGYSQGTTAFFVMTSLMPKYNDKIIKLHALAPAAYMTHLSNPVFRYLAAHLNTVTSLVSVLGVNQFMPASPMFPHIASAICAANEQQCFNIMFVLSSGEYRNLNPQIIPILVGHIPAGSSAKQIFHYAQEVTSGHFRQYDYGVDNNTEIYHSLDPPDYNISNVHAPVAIYYSLSDQLASPLDVGRLAQELPNLVSLNQVTNPSFSHMDFILSTNAKDELYLDIIASIEADTRHE…	Lipase-3-like	523	0	65.22	XP_039439283.1	Lipase 4, isoform A	320	6e-105	41.09	NP_609418.1	Lipase (crystal structure of human gastric lipase)	246	7e-77	35.2	1HLG_A
												Lipase (gastric triacylglycerol lipase isoform 1 precursor)	245	3e-76	35.37	NP_001185758.1
Carboxylic Ester Hydrolase: AALF007796	MERVITELSAGKIQGCKSALPDGSNYCFYKGIPYAKPPVGELRFRPPVSLDRFKEDVLDCSYERNSCYTYLHFPPTVSVSEDCLYANVYTPIDPTEVGRKSPLPVMVWIHGGGFVAGSGDAAVYGPRYIVQEGVIVVTFNYRLGPLGFLYLPEKDIYGNMGLKDQRLLLKWVHENIAKFGGDPDNVTIFGESAGGSSCHLQYLCETSRKYFHKAICQSGVALTVWTEQLNAVTKAHNLAKLLGCDGENSDQVYETLMRASPDDLIARSEECVTDQDRAVFRIFAFTPVVEPLESDDPFITKMYLDLLSDPNMTNIPLILGLTSNEAICFIENLSVDLFANDIKMFAPPQLAVPEDILSEIGEEVKRFYFGDRAVSNDNLPLLLDFVSDCMFVVPVCVAS…	Acetylcholinesterase-like	624	0	54.94	XP_039441601	Cricklet	362	1e-117	38.75	NP_536784.1	Butrylcholinesterase (crystal structure of a variant of human butyrylcholinesterase expressed in bacteria)	228	1e-66	32.71	6EMI_A
		Venom carboxylesterase-6-like	531	0	48.08	XP_039441596.1	alpha-Esterase-9, isoform C	308	9e-97	34.6	NP_524258.2	Butrylcholinesterase (Chain A)	225	2e-65	32.4	1XLU_A
		Esterase, E4-like isoform X2	488	6e-167	45.57	XP_039441598.1
Lipase: AALF009160	MMKQLLLLLAALVFAVDAQIHPDIIEDAHLDALGLLRKYGYPAEEHIIETDDGYLLGVHRCPGSPVSPPAPGKPVVLLQHGMLSSSADYILMGPQTALVYMLADAGFDVWLGNGRGNRYSNRHRTRNNSTQQFWDFSWHEVGSIDIPNMIDFILARTGQQGLQYVGHSQGTTAFWVMMSQHPYYNRRVKSAHLLAPAAYMHHTRSPYVIFLATFLHTTELMMQMMGTWYFAPTNEMDIQGGLNNCHDGAPFQQMCTIHTFLIAGFNTQEVNYTMLPVIHAHSPAGASAMQMIHHAQTIRSRIFRQYDHGPTMNMVRYGSMVPPRYNFDNVQAPTLLYHSTNDWLAAPEDVELLRRELPNVHKQYLVRQPQFNHMDFIWAINVRPLLYDELLSDLRAYA	Lipase-3-like	761	0	89.45	XP_039443303.1	Lipase 4, isoform A	363	6e-122	46.58	NP_609418.1	Lipase (crystal structure of human gastric lipase)	246	5e-77	37.85	1HLG_A
												Lipase (gastric lipase precursor)	246	6e-77	36.94	CAA29414.1
Carboxylic Ester Hydrolase: AALF009269	MFKLLALVLLAVSVCWGQDANRPIITTTGGQVQGITASCGLFCSYFQFNGIPYAEPPVSDLRFRNPVPHRGWSGVRDAAEHGDNCPALSPLSDHSGNEDCLFINVYTQNIIGSRPVMVWIHGGAFVLGSGDSRMYGPDHLVQENVVVVSFNYRLGILGFFSTGDTHAQGNWGAKDCVEALRWVRDNIAAFGGDPNNVTIFGESAGGVLVHYLVLSPMATGLFHKAIAQSGTALVPWGFQYNVREMAHSIADAFGYTHESEELTRLLRYTPIGDFIALQRSMTDIPIPRGFKPFEYVPSAEPVNSPEPTFLTQRPIESLLSGAYNHVPMMIGYTSAESLFMVREHLLDSTVWNEFSRNPQFFVPHFWNIPANTPESSAVSQAFRDFYWQDRSLGPDIMVE…	Juvenile hormone esterase-like	961	0	82.14	XP_039449744.1	alpha-Esterase	296	4e-92	33.09	AAB01149.1	Carboxylesterase	230	8e-67	32.93	BAA04650.1
Carboxylic Ester Hydrolase: AALF009270	MFKIVSILVLAVATASVQADPARPIVTTRGGQIQGVTSSCGLFCSYFSFMGIPYAEPPVGDLRFRNTVPHRGWTGVKDGSEHRAQCPSSSFFGDGYSGDEDCLFLNVYTQQVVGSRPVMVWIHGGSFSGGSGDSFIYGPDHLVQQNVVIVTINYRLGVLGFFSTGDHHAQGNWGMKDCVEALRWIRDNIAAFGGDPNNVTIFGESAGAAAVHYLVLSRMASGLFHKAIAQSGTALVPWGFQYNPQEMKQYIAEKFGYPANDNAELVRRLRNTPKGDFVNLQQGWTDIAIPRGFRPFDFVPTAEPVNSPEPTFLTERPIDILKAGTFNHVPFIIGYNDAESLFMVHEHRIDSTVWNEFTRNPDFFVPHYWNIPRNSPAATAVSQAFRNLYWQDRPLGPDI…	Cocaine esterase-like	929	0	81.74	XP_039449743.1	alpha-Esterase-9, isoform C	276	2e-84	32.9	NP_524258.2	Lipase (truncated recombinant human bile salt stimulated lipase)	246	1e-73	34.15	1JMY_A
Lipase: AALF021027	MEKLLTPVVVAALIGLVHAAPSSDGGTRAFQVDDADARLTVPQLIQKYNYPVEVHHTTTEDGYELELHRIPSLPGSPVVFLMHGLLCSSADWVIIGPNNALAYLLADLGYDVWMGNARGNRYSRRHVSLTPKMHAFWQFSWHEIGYYDLPAMLDYTLNQTNQSKLHYIGHSQGTTSFFVMASTRPEYNEKIHLMLALAPVAFTEHVRSPLLKVMARFQNSLTALFDIFGVGEFLPNRAILNEIAELLCSKSVHWNLCLNVIFQIAGADPEQVELQIVPILIGHSPAGASTKQVVHFAQGMRSHRFQQYDFGKIKNLAVYGMAQPPEYNVSDISAPVVLYYGTNDYLAEARDVQRLSGMIRNLAGCKQMEVSTFNHLDFLIAKDVKSLLYDDVIRRIREW…	Lipase 1-like	548	0	64.68	XP_039443331.1	Lipase 4, isoform B	348	6e-116	47.38	NP_001188785.1	Lipase member J isoform X3	228	8e-71	39.15	XP_047280599.1
Lipase: AALF021028	MMKQLLLLLAALVFAVDAQIHPDIIEDAHLDALGLLRKYGYPAEEHIIETDDGYLLGVHRCPGSPLSPPAPGKPVVLLQHGMLSSSADYILMGPQTSLVYMLADAGFDVWLGNGRGNRYSNRHRTRNNSTQQFWDFSWHEVGSIDIPNMIDFILARTGQQGLQYVGHSQGTTAFWVMMSQHPYYNRRVKSAHLLAPAAYMHHTRSPYVIFLATFLHTTELMMQMMGTWYFAPTNEMDIQGGLNNCHDGAPFQQMCTIHTFLIAGFNTQEVNYTMLPVIHAHSPAGASAMQMIHHAQTIRSRIFRQYDHGPTLNMVRYGSMVPPRYNFDNVQAPTLLYHSTNDWLAAPEDVELLRRELPNVHKQYLVRQPQFNHMDFIWAINVRPLLYDELLSDLRAYA	Lipase 3-like	763	0	89.7	XP_039443303.1	Lipase 3	359	6e-121	46.93	NP_477331.1	Lipase (crystal structure of human gastric lipase)	246	4e-77	38.12	1HLG_A
												Lipase (gastric lipase precursor)	246	5e-77	37.2	CAA29414.1
Lipase 1 Precursor: AALF021029	MGFLKEFLEEVSEQFLENYLKEFSEESFGLKKSLDIFQAKYLEGFLAVVLKGLEKFLMGFLKEFLEEVSEQFLENYLKEFSEESLGLKKSLDIFQAKYLEGFLAPDLIIKYGYEVKSHSVTTEDGYELTMFRILPRQPTETKKLPVLMVHGLMSSSVDFIIIGPNNSLAYLLADNGYDVWLANARGTRYSRKHSTLSVDSEEYWSFSWHEIGYYDLPAKIDYILNTTSSNKLQYIGFSQGTTAFFVMGSTRPEYNDKIALMIALSPAVLIRRFRSPIVWLIVEALKEIKRRKIPYGNFEIVPHSYLSYYIVQVICAEDDPNNVCYKFISLFTGFDPDGYDQKLITEYSGHFPAGASINQFIHYAQVYTNNGFQQYDYGRKQNIQRYGTKKPPVYNLKLV…	Lipase 1-like	447	7e-154	54.22	XP_039443376.1	Lipase 4, isoform B	311	1e-100	43.77	NP_001188785.1	Lipase family member K	249	3e-77	36.31	KAI2556563.1
Lipase: AALF024249	MSGSTFGVCLLSCTVYLIFVVGQSHQLLIEDTVSRHGYPVEKHQVVTSDGYMLTLVRIPKPGRRPALMVHGMVYSSAEWCIYGKQSLAMRVYDAGFDVWLPNCRGNTFSLKHTKLDVRSEKYWDFSFHEVGLYDLSALFDYVLRLTGFSKLHYVGHSQGTTSFLALNCLQPQYGDKVQTAHLLAPAAIMLHTYSPLSWLLIARKNEIKLLAKMTNNWQMFPHDDYSPFFGASMSAYVPPELFLMVMYSFGGMRSVQLNNTVIRKIMETVPAGASLKQLEHYGQIIASGKFHQYDYGKAGNVERYNATSPPEYRLENVRAPVALYYSENDWFVDPKDVQLLKTKLTNVIFDYRVTVPEFNHLDFLFDQAAVKIYDEIIHIIMASEKET	Lipase 3-like	301	2e-98	42.63	XP_039443389.1	Lipase 4, isoform A	294	5e-95	41.74	NP_609418.1	Lipase family member M	208	4e-62	32.53	KAI2556565.1
