# Supplementary material for: Wolbachia interferes with Zika virus replication by hijacking cholesterol metabolism in mosquito cells
Source: Microbiol Spectr. 2023 Oct 9;11(6):e02180-23. doi: 10.1128/spectrum.02180-23 (PMC10715073; doi:10.1128/spectrum.02180-23)
Supplement: Table S2 — Transcriptomic analysis of cholesterol esterase gene expression in C6/36 cells infected with dengue virus and wMelPop. [file spectrum.02180-23-s0004.xlsx]

## Sheet: Diff_expression_all_comparisons
Table S2. Transcriptomic analysis of cholesterol esterase gene expression in C6/36 cells infected with Dengue virus and wMelPop.
Transcriptomic data from Teramoto et al. (2019) was used to analyze the expression profile of cholesterol esterase genes of interest for this study.
Fold change, adjusted p-value were calculated by using the DESeq2 package.
	C6/36 (W-, DenV) vs C6/36 (W-)			C6/36 (W+, DenV) vs C6/36 (W+)
Gene	logFC	adj-p-value	Regulation	logFC	adj-p-value	Regulation
AALF005092	2.74644	0.0136616	Effect of DenV on gene expression in W- cells	0.404841	0.928337	No effect of DenV on gene expression in W+ cells
AALF007796	2.78182	0.0217542	Effect of DenV on gene expression in W- cells	0.467626	0.928337	No effect of DenV on gene expression in W+ cells
AALF009160	2.79047	0.0136616	Effect of DenV on gene expression in W- cells	0.509805	0.928337	No effect of DenV on gene expression in W+ cells
AALF009269	2.93367	0.0274409	Effect of DenV on gene expression in W- cells	1.07826	0.713964	No effect of DenV on gene expression in W+ cells
AALF009270	1.45733	0.223398	NS	-0.106578	0.928337	No effect of DenV on gene expression in W+ cells
AALF021027	2.43128	0.0136616	Effect of DenV on gene expression in W- cells	0.338018	0.928337	No effect of DenV on gene expression in W+ cells
AALF021028	3.02085	0.0136616	Effect of DenV on gene expression in W- cells	1.09514	0.713964	No effect of DenV on gene expression in W+ cells
AALF021029	3.33055	0.00975371	Effect of DenV on gene expression in W- cells	1.72878	0.713964	No effect of DenV on gene expression in W+ cells
AALF024249	2.13331	0.0312581	Effect of DenV on gene expression in W- cells	0.17608	0.928337	No effect of DenV on gene expression in W+ cells
	C6/36 (W+) vs C6/36 (W-)			C6/36 (W+, DenV) vs C6/36 (W-)
Gene	logFC	adj-p-value	Regulation	logFC	adj-p-value	Regulation
AALF005092	0.347889	0.811393	No effect of W on gene expression	0.241311	0.920276	No effect of DenV on gene expression in W+ cells
AALF007796	0.421178	0.811393	No effect of W on gene expression	-0.289631	0.920276	No effect of DenV on gene expression in W+ cells
AALF009160	0.527859	0.811393	No effect of W on gene expression	0.31853	0.920276	No effect of DenV on gene expression in W+ cells
AALF009269	-0.673276	0.811393	No effect of W on gene expression	0.404986	0.920276	No effect of DenV on gene expression in W+ cells
AALF009270	-0.242227	0.811393	No effect of W on gene expression	0.0909424	0.920276	No effect of DenV on gene expression in W+ cells
AALF021027	-0.339471	0.811393	No effect of W on gene expression	0.2254	0.920276	No effect of DenV on gene expression in W+ cells
AALF021028	-1.38477	0.811393	No effect of W on gene expression	0.70394	0.920276	No effect of DenV on gene expression in W+ cells
AALF021029	-1.41025	0.811393	No effect of W on gene expression	0.759195	0.920276	No effect of DenV on gene expression in W+ cells
AALF024249	-0.313898	0.811393	No effect of W on gene expression	0.170334	0.920276	No effect of DenV on gene expression in W+ cells
	C6/36 (W-, DenV) vs C6/36 (W+)			C6/36 (W-, DenV) vs C6/36 (W+, DenV)
Gene	logFC	adj-p-value	Regulation	logFC	adj-p-value	Regulation
AALF005092	-2.58578	0.0626432	NS	2.92252	0.00892052	Effect of DenV on gene expression in W- but not in W+ cells
AALF007796	-2.74518	0.0144426	Effect of DenV on gene expression in W- cells	3.11984	0.0106406	Effect of DenV on gene expression in W- but not in W+ cells
AALF009160	-2.86759	0.0565403	NS	3.18612	0.0142687	Effect of DenV on gene expression in W- but not in W+ cells
AALF009269	-3.46375	0.00619319	Effect of DenV on gene expression in W- cells	3.84036	0.000848058	Effect of DenV on gene expression in W- but not in W+ cells
AALF009270	-2.21858	0.0565403	NS	2.60094	0.0116707	Effect of DenV on gene expression in W- but not in W+ cells
AALF021027	-2.37554	0.051015	NS	2.83612	0.0049596	Effect of DenV on gene expression in W- but not in W+ cells
AALF021028	-3.67002	0.00553494	Effect of DenV on gene expression in W- cells	3.86873	0.000848058	Effect of DenV on gene expression in W- but not in W+ cells
AALF021029	-4.40563	0.00286942	Effect of DenV on gene expression in W- cells	4.11599	0.000848058	Effect of DenV on gene expression in W- but not in W+ cells
AALF024249	-2.36064	0.0622427	NS	2.82709	0.0258404	Effect of DenV on gene expression in W- but not in W+ cells
